# Supplementary material for: Single cell RNA-seq analysis of the flexor digitorum brevis mouse myofibers
Source: Skelet Muscle. 2021 May 17;11:13. doi: 10.1186/s13395-021-00269-2 (PMC8127317; doi:10.1186/s13395-021-00269-2)
Supplement: Supplementary file 1 — Additional file 1 Supplementary Table 1. sctransformed mean expression values of the 50 most abundant genes by skeletal muscle fiber type. [file 13395_2021_269_MOESM1_ESM.xlsx]

## Sheet: Table 1
Supplementary Table 1. sctransformed mean expression values of the 50 most abundant genes by skeletal muscle twitch type.
Slow/Fast2A	mean expression		Fast2X -cluster 1	mean expression		Fast2X - Cluster 2	mean expression
Ttn	9.50934		Ttn	9.51153		Ttn	9.11588
Acta1	8.99495		Acta1	8.88215		Acta1	8.72349
mt-Rnr2	8.72421		mt-Rnr2	8.70857		mt-Rnr2	8.49033
Neb	8.13066		Neb	8.115		Aldoa	7.95679
mt-Rnr1	7.98333		Aldoa	8.08701		Tpm1	7.87574
Tpm1	7.94116		Tpm1	8.06035		Mylpf	7.86817
Aldoa	7.86242		Mylpf	8.03159		Neb	7.80583
Mylpf	7.82401		Tnnt3	7.98419		Tnnt3	7.71259
Tnnt3	7.81408		Myh1	7.92976		mt-Rnr1	7.56392
Tcap	7.6731		mt-Rnr1	7.88721		Camk1d	7.44212
Camk1d	7.56369		Tcap	7.51965		mt-Cytb	7.41574
Myh2	7.53152		Myl1	7.50873		Tcap	7.40406
Tpm2	7.44582		Camk1d	7.48995		Myh1	7.38496
mt-Cytb	7.34783		Tnni2	7.47147		Myl1	7.36854
Tnni2	7.26141		mt-Cytb	7.36943		mt-Nd1	7.30564
mt-Nd4l	7.22504		Tpm2	7.28695		mt-Nd4l	7.27282
Myl1	7.21353		Gm18795	7.27858		Tnni2	7.18755
mt-Nd1	7.15202		Pvalb	7.23632		Gm18795	7.04695
Slc25a4	7.126		mt-Nd1	7.20833		Tpm2	7.01817
Car3	7.0246		mt-Nd4l	7.18572		Eno3	6.9149
Gm18795	7.01111		Ryr1	7.08397		Cmss1	6.89202
Ryr1	6.99331		Eno3	7.03849		Pvalb	6.87371
Fhl1	6.98583		Ckm	7.0274		Ryr1	6.81597
Cmss1	6.95465		Cmss1	7.02326		Slc25a4	6.77426
Mybpc1	6.92793		Mybpc1	6.99311		Gm20388	6.75684
Eno3	6.92056		Slc25a4	6.95307		Jarid2	6.69546
Xirp2	6.77191		Jarid2	6.87811		Mybpc1	6.69341
Gm20388	6.69568		Myh2	6.83808		Gm26917	6.66668
Jarid2	6.69225		Pygm	6.74066		Ckm	6.62963
mt-Co1	6.68464		Car3	6.68567		Fgfr2	6.61236
Fgfr2	6.63009		Atp2a1	6.65334		Pygm	6.52762
Ckm	6.61594		Mir6236	6.64791		mt-Co1	6.51506
Pde4dip	6.61069		mt-Co1	6.62695		Mir6236	6.51049
Mir6236	6.54019		Gm20388	6.61633		Myh2	6.38418
Myh1	6.48599		Pde4dip	6.61004		Car3	6.37279
Actn2	6.46862		Fhl1	6.60624		Pde4dip	6.35965
Pygm	6.44153		Fgfr2	6.53831		Fhl1	6.3509
Tnnt1	6.39908		Trdn	6.46328		Atp2a1	6.32798
Des	6.3293		Xirp2	6.43367		Pgam2	6.29271
Mb	6.28803		Pgam2	6.33654		Fth1	6.21277
Pgam2	6.28693		Pkm	6.3318		Pkm	6.12822
Gm26917	6.2761		Hsp90ab1	6.30905		Hsp90ab1	6.1164
Hsp90ab1	6.25197		Cmya5	6.28049		Trdn	6.11237
Atp2a1	6.20747		Actn3	6.25404		Actn3	6.09776
Pvalb	6.16226		Myoz1	6.25375		mt-Nd2	6.09732
Csrp3	6.14378		Des	6.2003		Myoz1	6.06565
Cmya5	6.13868		Pfkm	6.2001		Xirp2	5.99059
Cryab	6.13839		Cdk8	6.16729		Cdk8	5.97914
Dmd	6.13117		Fth1	6.16385		Malat1	5.97741
mt-Nd2	6.11933		mt-Nd2	6.12768		Il31ra	5.95878
