# Supplementary material for: Single cell RNA-seq analysis of the flexor digitorum brevis mouse myofibers
Source: Skelet Muscle. 2021 May 17;11:13. doi: 10.1186/s13395-021-00269-2 (PMC8127317; doi:10.1186/s13395-021-00269-2)
Supplement: Supplementary file 2 — Additional file 2 Supplementary Table 2. Comparison of fast2A and fast2X differential expression. [file 13395_2021_269_MOESM2_ESM.xlsx]

## Sheet: Supplementary Table 2 fast2Avs2
Supplementary Table 2. Comparison of fast2A and fast2X differential expression.
Gene	p_val	p_val_adj	avg_logFC	pct of cells expressing gene (1)	pct of cells expressing gene (2)	Higher expression	Lower expression
Tnni1	1.31e-19	3.55e-15	1.20896	1	1	fast2A	fast2X
Tnnt1	2.64e-19	7.13e-15	1.76846	1	1	fast2A	fast2X
Ldhb	2.59e-18	6.99e-14	1.07651	1	1	fast2A	fast2X
Fxyd6	2.31e-17	6.23e-13	1.01302	1	1	fast2A	fast2X
H19	5.59e-17	1.51e-12	0.945173	1	1	fast2A	fast2X
Actn2	1.39e-16	3.77e-12	0.550502	1	1	fast2A	fast2X
Myoz2	1.43e-16	3.87e-12	0.923766	1	1	fast2A	fast2X
Tnnc1	1.8e-16	4.86e-12	1.25902	1	1	fast2A	fast2X
Coq8a	2.04e-16	5.5e-12	0.726081	1	1	fast2A	fast2X
Myh2	2.05e-16	5.53e-12	0.846168	1	1	fast2A	fast2X
Atp1a2	4.24e-16	1.14e-11	0.594647	1	1	fast2A	fast2X
Homer2	7.22e-16	1.95e-11	1.09273	1	1	fast2A	fast2X
Mybpc2	1.07e-15	2.89e-11	-1.25499	1	1	fast2X	fast2A
Lpl	1.41e-15	3.8e-11	1.32087	1	0.934	fast2A	fast2X
Mss51	1.76e-15	4.75e-11	-1.08942	1	1	fast2X	fast2A
Actn3	3.56e-15	9.62e-11	-1.03662	1	1	fast2X	fast2A
Alpk3	3.76e-15	1.01e-10	0.522798	1	1	fast2A	fast2X
Ank2	3.87e-15	1.05e-10	0.810511	1	1	fast2A	fast2X
Got2	1.15e-14	3.12e-10	0.521259	1	1	fast2A	fast2X
Myh4	2.03e-14	5.49e-10	0.678043	1	1	fast2A	fast2X
Myh1	2.11e-14	5.7e-10	-1.09708	1	1	fast2X	fast2A
Ckmt2	2.22e-14	6e-10	0.878207	1	1	fast2A	fast2X
Arpp21	3.28e-14	8.86e-10	0.83459	1	1	fast2A	fast2X
Hspb6	5.49e-14	1.48e-09	0.595004	1	1	fast2A	fast2X
Atp1b2	8.55e-14	2.31e-09	-1.03997	1	1	fast2X	fast2A
Gm13599	8.63e-14	2.33e-09	0.927155	1	1	fast2A	fast2X
Hspb7	9.75e-14	2.63e-09	0.678725	1	1	fast2A	fast2X
Xpr1	5.27e-13	1.42e-08	-0.695467	1	1	fast2X	fast2A
Pvalb	8.66e-13	2.34e-08	-0.892497	1	1	fast2X	fast2A
Map1a	9.08e-13	2.45e-08	0.609714	1	1	fast2A	fast2X
Csrp3	1.57e-12	4.24e-08	0.486295	1	1	fast2A	fast2X
Qk	1.58e-12	4.27e-08	0.481062	1	1	fast2A	fast2X
Tpm2	1.98e-12	5.36e-08	0.252222	1	1	fast2A	fast2X
Fndc5	2.23e-12	6.03e-08	1.35306	1	0.918	fast2A	fast2X
Coro6	3.34e-12	9.01e-08	0.754803	1	1	fast2A	fast2X
Fhl1	3.92e-12	1.06e-07	0.404994	1	1	fast2A	fast2X
Idh2	7.6e-12	2.05e-07	0.783896	1	1	fast2A	fast2X
Gm5514	9.26e-12	2.5e-07	1.12056	0.854	0.5	fast2A	fast2X
Gys1	9.94e-12	2.69e-07	0.400595	1	1	fast2A	fast2X
Maf	1e-11	2.71e-07	-1.0377	1	1	fast2X	fast2A
Stxbp4	1.14e-11	3.09e-07	-0.816161	0.976	1	fast2X	fast2A
Plec	1.53e-11	4.13e-07	0.288626	1	1	fast2A	fast2X
Ankrd2	1.55e-11	4.19e-07	0.881857	1	1	fast2A	fast2X
Gm44646	1.92e-11	5.18e-07	-1.10832	0.537	0.918	fast2X	fast2A
Myh8	3.18e-11	8.59e-07	-1.18731	1	1	fast2X	fast2A
Dupd1	5.1e-11	1.38e-06	-1.14698	0.878	0.984	fast2X	fast2A
Trdn	5.61e-11	1.52e-06	-0.29307	1	1	fast2X	fast2A
Casq1	6.06e-11	1.64e-06	-0.404474	1	1	fast2X	fast2A
Mib1	6.2e-11	1.68e-06	-0.769448	1	1	fast2X	fast2A
Synpo2	6.67e-11	1.8e-06	0.381171	1	1	fast2A	fast2X
Adprhl1	7.45e-11	2.01e-06	0.572309	1	1	fast2A	fast2X
Clip4	7.52e-11	2.03e-06	0.56396	1	1	fast2A	fast2X
Lmcd1	1.04e-10	2.82e-06	0.583598	1	1	fast2A	fast2X
Mylk4	1.36e-10	3.66e-06	-0.772058	1	1	fast2X	fast2A
Acadm	1.64e-10	4.42e-06	0.570518	1	1	fast2A	fast2X
St3gal5	2.27e-10	6.13e-06	0.779418	1	1	fast2A	fast2X
Ubash3b	2.58e-10	6.97e-06	-1.13417	0.951	0.992	fast2X	fast2A
Pak1	2.76e-10	7.45e-06	-0.790619	0.951	0.992	fast2X	fast2A
Cox7a1	3.36e-10	9.09e-06	0.430563	1	1	fast2A	fast2X
Mb	3.77e-10	1.02e-05	0.446292	1	1	fast2A	fast2X
Atf5	4.74e-10	1.28e-05	0.517639	1	1	fast2A	fast2X
Ampd1	5.63e-10	1.52e-05	-0.549352	1	1	fast2X	fast2A
Myom2	6.19e-10	1.67e-05	-1.23469	0.951	0.992	fast2X	fast2A
St3gal6	7.27e-10	1.96e-05	-0.567244	1	1	fast2X	fast2A
Calm1	9.34e-10	2.52e-05	-0.529991	1	1	fast2X	fast2A
Rcan2	9.98e-10	2.7e-05	0.543218	1	1	fast2A	fast2X
Ucp2	1.09e-09	2.96e-05	0.620849	1	0.975	fast2A	fast2X
Tmem233	1.31e-09	3.53e-05	-0.627106	1	1	fast2X	fast2A
Phka1	1.43e-09	3.86e-05	-0.601786	1	1	fast2X	fast2A
Smtnl2	1.56e-09	4.22e-05	-0.566839	1	1	fast2X	fast2A
Ablim1	1.69e-09	4.56e-05	0.729784	1	1	fast2A	fast2X
Acadl	1.73e-09	4.67e-05	0.574344	1	1	fast2A	fast2X
Sparc	1.76e-09	4.76e-05	-0.89332	1	1	fast2X	fast2A
Got1	1.78e-09	4.82e-05	0.574069	1	1	fast2A	fast2X
Pdp1	2.03e-09	5.47e-05	-0.790526	1	1	fast2X	fast2A
Togaram2	2.18e-09	5.89e-05	1.11433	0.878	0.689	fast2A	fast2X
Mtus2	2.2e-09	5.95e-05	-0.7654	1	1	fast2X	fast2A
Oxct1	2.49e-09	6.72e-05	0.477938	1	1	fast2A	fast2X
Xirp2	2.82e-09	7.62e-05	0.399267	1	1	fast2A	fast2X
Ociad2	3.05e-09	8.25e-05	-0.697421	1	1	fast2X	fast2A
Cst3	3.2e-09	8.66e-05	-0.422578	1	1	fast2X	fast2A
Lrmda	3.7e-09	9.99e-05	-0.619797	1	1	fast2X	fast2A
Atp5g1	3.94e-09	0.00010644	0.397573	1	1	fast2A	fast2X
Cox8b	4.22e-09	0.000114124	0.37764	1	1	fast2A	fast2X
Myl2	4.35e-09	0.000117425	1.60069	1	0.959	fast2A	fast2X
Kcnh7	4.53e-09	0.000122349	-0.988993	0.951	0.992	fast2X	fast2A
Coq10a	4.61e-09	0.000124569	0.412043	1	1	fast2A	fast2X
Phkb	4.87e-09	0.000131451	-0.559668	1	1	fast2X	fast2A
Twf2	5.61e-09	0.000151534	0.447694	1	1	fast2A	fast2X
Sar1b	5.77e-09	0.000155793	-0.577488	1	1	fast2X	fast2A
Cadm1	6.05e-09	0.000163437	-0.957902	0.976	0.992	fast2X	fast2A
Gm5524	6.33e-09	0.000170943	-0.960335	0.976	0.992	fast2X	fast2A
Myot	6.45e-09	0.000174269	0.38983	1	1	fast2A	fast2X
Ogdh	7.07e-09	0.000190937	0.350292	1	1	fast2A	fast2X
Agrp	7.11e-09	0.000192134	0.650498	1	1	fast2A	fast2X
Neto2	8.38e-09	0.000226444	-0.825363	0.61	0.902	fast2X	fast2A
Acsl1	1.02e-08	0.000275295	0.433907	1	1	fast2A	fast2X
Gpt2	1.09e-08	0.00029457	-0.627337	1	1	fast2X	fast2A
Car3	1.23e-08	0.000333286	0.345027	1	1	fast2A	fast2X
Perm1	1.39e-08	0.00037588	0.572922	1	1	fast2A	fast2X
Myoz1	1.49e-08	0.00040292	-0.374081	1	1	fast2X	fast2A
Srpr	1.49e-08	0.000403739	-0.567369	1	1	fast2X	fast2A
Smox	1.6e-08	0.000433069	-0.690892	1	1	fast2X	fast2A
Kcnc1	1.69e-08	0.000457009	0.437112	1	1	fast2A	fast2X
Cib2	2.03e-08	0.000548523	-0.750836	1	1	fast2X	fast2A
Synm	2.05e-08	0.000554716	-0.30848	1	1	fast2X	fast2A
Atp5a1	2.29e-08	0.000620003	0.295366	1	1	fast2A	fast2X
Tfcp2l1	2.3e-08	0.000622198	-0.868884	0.902	0.967	fast2X	fast2A
Pthlh	2.34e-08	0.000632997	-0.675901	0.488	0.893	fast2X	fast2A
Col9a1	2.53e-08	0.000682629	-0.830143	0.561	0.893	fast2X	fast2A
Lingo3	2.64e-08	0.000713096	-0.757663	0.878	0.967	fast2X	fast2A
Cox6a2	2.83e-08	0.000764552	0.374301	1	1	fast2A	fast2X
Dbi	3.22e-08	0.00087045	0.401354	1	1	fast2A	fast2X
Smtnl1	3.39e-08	0.000916665	0.400022	1	1	fast2A	fast2X
Lrrc38	3.57e-08	0.00096323	-0.669112	1	1	fast2X	fast2A
Myom3	3.67e-08	0.000992304	0.310524	1	1	fast2A	fast2X
Myo18a	3.71e-08	0.00100251	0.303218	1	1	fast2A	fast2X
Uqcrq	3.79e-08	0.00102465	0.362786	1	1	fast2A	fast2X
Cox5b	4.09e-08	0.00110484	0.358581	1	1	fast2A	fast2X
Pla2g12a	4.23e-08	0.00114181	0.543014	1	1	fast2A	fast2X
H2-K2	4.33e-08	0.00117096	-0.804258	0.537	0.893	fast2X	fast2A
Atp5o	5.65e-08	0.00152683	0.283031	1	1	fast2A	fast2X
Jade3	5.99e-08	0.00161976	0.550116	1	0.967	fast2A	fast2X
Fabp3	6.07e-08	0.00164108	0.685738	1	1	fast2A	fast2X
Chrm3	6.8e-08	0.00183743	-0.813788	1	1	fast2X	fast2A
Myhas	6.86e-08	0.00185271	-0.795159	0.902	0.992	fast2X	fast2A
Ryr3	6.98e-08	0.00188714	-0.64647	1	1	fast2X	fast2A
Gm20538	7.14e-08	0.00192954	0.325348	1	1	fast2A	fast2X
Fgfrl1	7.53e-08	0.0020343	0.835919	0.976	0.869	fast2A	fast2X
Cntnap2	8.32e-08	0.00224696	-0.516767	1	1	fast2X	fast2A
Prkg1	8.73e-08	0.00236004	0.368244	1	1	fast2A	fast2X
Prkag3	8.74e-08	0.00236143	-0.630627	1	1	fast2X	fast2A
Eya4	8.82e-08	0.00238228	-0.498537	1	1	fast2X	fast2A
Myl3	9.08e-08	0.00245226	1.36043	1	0.959	fast2A	fast2X
Ddit4l	9.52e-08	0.00257156	-0.418336	1	1	fast2X	fast2A
Myh3	1.03e-07	0.00278512	0.933107	1	0.967	fast2A	fast2X
Sbk3	1.07e-07	0.00288014	0.817313	0.927	0.689	fast2A	fast2X
Gpd1	1.11e-07	0.00299704	-0.616762	1	1	fast2X	fast2A
Itpr1	1.2e-07	0.00323542	-0.614299	1	1	fast2X	fast2A
Acaa2	1.25e-07	0.00337677	0.530403	1	1	fast2A	fast2X
Rfesd	1.32e-07	0.00355323	-0.806671	0.463	0.844	fast2X	fast2A
Lmbr1	1.38e-07	0.0037334	-0.651018	1	1	fast2X	fast2A
Gdf11	1.42e-07	0.00382548	-0.87068	0.854	0.967	fast2X	fast2A
Myl12a	1.5e-07	0.00405872	0.465184	1	1	fast2A	fast2X
Prrx1	1.54e-07	0.00415519	0.435869	1	1	fast2A	fast2X
Ppip5k1	1.63e-07	0.00439138	0.524229	1	0.984	fast2A	fast2X
Tsc22d1	1.69e-07	0.00455392	0.414912	1	1	fast2A	fast2X
Atp5g3	1.72e-07	0.0046569	0.308612	1	1	fast2A	fast2X
Rtn4	1.81e-07	0.00490042	-0.370265	1	1	fast2X	fast2A
Stim2	1.97e-07	0.00532025	-0.65646	0.951	0.992	fast2X	fast2A
Slc38a3	1.98e-07	0.00534666	0.418637	1	1	fast2A	fast2X
Zfp251	2.14e-07	0.0057884	0.423782	1	1	fast2A	fast2X
Mdh1	2.27e-07	0.00612774	0.41705	1	1	fast2A	fast2X
H2-D1	2.36e-07	0.00638204	-0.827854	1	1	fast2X	fast2A
Pgm1	2.5e-07	0.00674726	-0.409336	1	1	fast2X	fast2A
Myl6b	2.67e-07	0.00721632	0.731396	1	0.844	fast2A	fast2X
Lmod2	3.09e-07	0.00835319	0.358132	1	1	fast2A	fast2X
Kif1b	3.35e-07	0.0090556	0.268186	1	1	fast2A	fast2X
Atp5b	3.39e-07	0.00915802	0.357258	1	1	fast2A	fast2X
Gm31659	3.66e-07	0.00989971	-0.598348	1	0.992	fast2X	fast2A
