# Supplementary material for: Single cell RNA-seq analysis of the flexor digitorum brevis mouse myofibers
Source: Skelet Muscle. 2021 May 17;11:13. doi: 10.1186/s13395-021-00269-2 (PMC8127317; doi:10.1186/s13395-021-00269-2)
Supplement: Supplementary file 3 — Additional file 3 Supplementary Table 3. Significantly variable genes between fast2A/slow genes and fast2X genes in both the whole cell scRNA-seq and nuc-seq datasets. Average log fold change and adjusted p. value is provided for both scRNA-seq and nuc-seq samples. [file 13395_2021_269_MOESM3_ESM.xlsx]

## Sheet: Supplementary Table 2
Supplementary Table 3. Significantly variable genes between fast2A/slow genes and fast2X genes in both the whole cell scRNA-seq and nuc-seq datasets. Average log fold change and adjusted p. value is provided for both scRNA-seq and nuc-seq samples.
Gene	average_logFC_scRNA-seq	p_val_adj_scRNA_seq		average_logFC_nuc-seq	p_val_adj_nuc-seq
Actn3	-1.06589	2.91418e-33		-0.892174	1.31422e-88
Tnnt1	2.03194	1.26487e-30		1.4295	1.30909e-72
Mybpc2	-1.29644	1.10827e-29		-1.57136	9.70969e-170
Myoz2	0.953613	1.25602e-27		2.18402	1.32884e-235
Tnni1	1.36208	1.49215e-27		1.26658	2.49818e-58
Ldhb	1.08981	1.62305e-27		1.0862	1.62824e-80
Homer2	1.19645	1.17424e-20		1.15339	1.06407e-80
Arpp21	0.856802	4.86586e-18		0.792809	1.20391e-30
Atp1a2	0.593959	5.52839e-18		0.734565	6.65767e-97
Coq8a	0.709706	1.78726e-17		0.325106	1.17741e-05
Alpk3	0.547413	3.05917e-17		0.815951	6.66125e-88
Ckmt2	0.892417	3.23842e-17		0.319072	2.35173e-14
Actn2	0.570911	2.21711e-16		1.13222	5.08787e-215
Myh1	-1.19396	3.29678e-16		-1.61813	2.11962e-212
Pvalb	-0.960379	1.82244e-15		-0.671585	1.68457e-69
Tnnc1	1.57449	6.59208e-15		1.53255	6.32926e-67
Hspb7	0.765024	1.19475e-13		0.49233	2.4806e-22
Fhl1	0.437613	2.20014e-13		0.27305	2.36707e-08
Hspb6	0.675983	2.7915e-13		0.518771	8.89206e-21
Myh2	0.817575	5.77827e-12		1.59253	1.00501e-122
Lmcd1	0.678864	1.19531e-11		0.734052	9.26504e-33
Qk	0.491129	4.38116e-11		0.516916	2.27825e-67
Idh2	0.786828	1.48143e-10		1.09305	1.27207e-77
Mylk4	-0.877427	1.04182e-09		-2.31304	1.69908e-303
Csrp3	0.606557	1.62735e-09		0.862824	7.84387e-54
Adprhl1	0.58254	2.13205e-09		0.499948	2.23931e-13
Coro6	0.717405	9.14021e-09		0.954475	2.41572e-62
Tmem233	-0.697916	1.73707e-08		-0.747123	2.83383e-51
Lrmda	-0.623749	3.01939e-08		-0.597202	8.75991e-38
Car3	0.378366	3.44076e-08		0.994884	7.45258e-10
Cox6a2	0.387251	1.11101e-07		0.409373	1.73664e-09
Myl2	2.13977	1.72157e-07		2.16348	1.39255e-128
Acsl1	0.456913	1.72383e-07		0.447146	1.68811e-15
Smtnl1	0.416557	2.5996e-07		0.255924	5.04263e-05
Myh4	0.656744	2.69068e-07		-1.23132	2.29631e-48
Ablim1	0.990391	3.50072e-07		1.85351	7.50761e-71
Phka1	-0.606531	3.83265e-07		-0.774305	1.52363e-93
Ankrd2	1.27199	6.24978e-07		2.20163	1.23794e-225
Lmod2	0.436227	7.14225e-07		1.11539	8.68421e-93
Oxct1	0.471082	9.24331e-07		0.491955	4.06572e-09
Myom3	0.31658	1.08044e-06		1.98153	8.41915e-194
Cox8b	0.374633	1.08716e-06		0.311949	1.30258e-05
Gpt2	-0.673039	1.9331e-06		-0.702251	1.47741e-66
St3gal6	-0.604266	1.95822e-06		-0.359989	2.78766e-20
Sar1b	-0.641754	2.72357e-06		-0.547603	6.27531e-37
Eya4	-0.497765	3.07849e-06		-1.09346	4.32053e-111
Myo18a	0.330843	3.577e-06		0.431915	9.81463e-09
Mb	0.414357	5.67645e-06		0.698238	4.48085e-20
Kif1b	0.313107	6.14751e-06		0.496975	1.23255e-53
Phkb	-0.583916	6.41467e-06		-0.656114	5.93915e-56
Twf2	0.446896	7.26175e-06		0.853926	9.80511e-29
Pla2g12a	0.521334	8.84161e-06		0.80654	3.80399e-39
Smox	-0.75191	1.02484e-05		-0.403325	1.22826e-26
Fabp3	0.756539	1.19571e-05		0.482791	1.30397e-13
Prrx1	0.467112	1.23319e-05		0.442737	7.50912e-09
Myl12a	0.542037	1.24903e-05		0.295257	9.5459e-05
Sorbs1	0.347668	1.73927e-05		1.32879	2.83288e-255
Mdh1	0.436597	1.88385e-05		0.344493	0.00110882
Coq10a	0.39979	2.35683e-05		0.35474	0.00205353
Cryab	0.31518	2.70704e-05		0.841462	3.52376e-38
Ogdh	0.328621	3.65183e-05		0.29147	1.26819e-07
Atp5g3	0.314423	3.69385e-05		0.310338	1.0489e-05
Myoz1	-0.446859	3.71969e-05		-0.893326	1.41858e-99
Gpd1	-0.69855	0.000106918		-0.254107	2.70509e-20
Limch1	0.298683	0.000142238		0.512735	6.48216e-15
Cdv3	0.38412	0.000193312		0.282567	8.93935e-05
Kcnc1	0.41847	0.00022059		-0.554202	1.02236e-43
Kcnma1	0.517787	0.000229369		1.19476	7.07511e-188
Esrrg	0.454442	0.000235978		1.21508	5.65053e-188
Prkg1	0.43343	0.000278102		0.858536	3.31526e-78
Gpd2	-0.565806	0.000288855		-0.56228	8.28766e-42
Plcl1	-0.562997	0.000311633		-0.428954	7.20398e-09
Reep1	-0.543086	0.000893142		-0.612504	9.25151e-48
Atp1b1	0.577641	0.00224749		0.665449	7.99465e-30
Deptor	-0.567135	0.00352154		-0.334162	5.38665e-15
Mylk2	-0.517652	0.00377859		-0.729388	6.93079e-58
Mapt	0.394615	0.00383191		1.26532	4.47345e-95
Nrap	0.310693	0.0040021		0.973113	7.11429e-141
Crim1	-0.620993	0.00413129		0.841149	9.8073e-54
Ankrd33b	0.635577	0.00525215		0.612744	5.96735e-22
